# Supplementary material for: Investigation into the Sonodynamic Activity of Three Newly Synthesized Derivatives of Ciprofloxacin
Source: Molecules. 2024 Aug 7;29(16):3735. doi: 10.3390/molecules29163735 (PMC11357595; doi:10.3390/molecules29163735)
Supplement: Supplementary file 1 [file molecules-29-03735-s001.zip]

Archive with 1 entries (1 files):
- molecules-3116225-supplementary.pdf
